# Supplementary material for: Identification of Nuclear and Cytoplasmic mRNA Targets for the Shuttling Protein SF2/ASF
Source: PLoS One. 2008 Oct 8;3(10):e3369. doi: 10.1371/journal.pone.0003369 (PMC2556390; doi:10.1371/journal.pone.0003369)
Supplement: Table S1 — A complete list of binding site annotation using the Ensembl, UCSC Known Gene and Rfam databases. The Excel file can be filtered in order to find binding sites identified by CLIP using nuclear, cytoplasmic or polysomal extracts. Headers for the table are as follows: Chromosome: Defines the specific chromosome from the human genome to which the seq-block mapped. Strand: CLIP preserves the orientation of the captured RNA marker, so that it is possible to determine the strandedness of the locus. Id: Generic description given to each binding site during our annotation work flow. Region start/end: The precise chromosomal coordinates defining the unique or overlapping sequence blocks. Regions are define by at least 2 partially overlapping binding sites mapping to the locus. # of fragments in the Cytoplasm/Nucleus/Polysome indicates if the binding site was identified in each compartment. The number specifies whether a sequence block was absent, present in a single assay or multiple assays. # of sample targets is useful for finding binding sites that are in 1, 2 or all three cellular fractions. Gene Annotation: This column describes the relationship of the seq block to annotated protein coding genes based on the UCSC Known Gene Database. Exon Style: This column describes the relationship of the seq block to annotated parts of protein coding genes (exon, intron etc). The strategy is presented in Supplementary Figure 2. USCS Known Gene database ID: This column refers to the name of a specific gene cluster by the UCSC Known Gene database. Gene Symbol: This column contains information pertaining to the approved HUGO Gene Nomenclature Committee symbol for each protein coding gene. Exon Position: This column describes the position of the exon within the protein coding gene. First/Last exon columns: Designation of “1” in either column indicates 5′ or 3′ terminal exon. “1” in both columns denotes that the sequence block is in a single exon gene. Upstream/Downstream Exon Position: T [file pone.0003369.s001.xls]

## Sheet: Sheet2
chromosome	strand	id	region_start	region_end	# of fragments in cytoplasm	# of fragments in nuclear	# of fragments in polysome	# of samples targeted	gene_style	exon_style	exon_geneSymbol	exon_position	isFirstExon	isLastExon	upStreamExon_geneSymbol	downStreamExon_geneSymbol	upStreamExon_position	downStreamExon_position	utr_type	Splicing Event
chr10	-	27	73247012	73247070	0	1	0	1	In gene	In exon	PSAP	7	0	1	None	None	None	None	In UTR3 exon	Alt 3'ss
chr17	-	112	70656312	70656361	0	1	0	1	In gene	In exon	HN1	3	0	0	None	None	None	None	In UTR5 exon	Alt 3'ss
chr15	+	307	97322572	97322647	0	1	0	1	In gene	In exon	IGF1R	21	0	1	None	None	None	None	In UTR3 exon	Alt 3'ss
chr5	+	380	176666167	176666233	0	1	0	1	In gene	In exon	PRELID1	5	0	1	None	None	None	None	Cross UTR3 exon	Alt 3'ss
chr2	-	129	47243162	47243180	1	0	0	1	In gene	In exon	CALM2	3	0	0	None	None	None	None	Out of UTR	Alt 3'ss
chr20	-	145	32332185	32332241	1	0	0	1	In gene	In exon	AHCY	10	0	1	None	None	None	None	In UTR3 exon	Alt 3'ss
chr1	-	7	68480823	68480888	1	0	0	1	Out of gene	None	None	None	None	None	None	None	None	None	None
chr11	+	277	58142292	58142357	1	0	0	1	In gene	In exon	ZFP91	11	0	1	None	None	None	None	In UTR3 exon	Alt 3'ss
chr12	+	289	108458363	108458425	1	0	0	1	In gene	In exon	UBE3B	28	0	1	None	None	None	None	In UTR3 exon	Alt 3'ss
chr6	+	386	35546335	35546374	1	0	0	1	In gene	In exon	RPL10A	6	0	1	None	None	None	None	Out of UTR	Alt 3'ss
chrX	+	415	30648671	30648727	1	0	0	1	In gene	In exon	GK	17	0	0	None	None	None	None	Out of UTR	Alt 3'ss
chr6	-	196	34500563	34500595	1	1	0	2	In gene	In exon	RPS10	3	0	0	None	None	None	None	Out of UTR	Alt 3'ss
chr1	+	261	163885706	163885765	1	1	0	2	In gene	In exon	MGST3	2	0	0	None	None	None	None	Cross UTR5 exon	Alt 3'ss
chr17	+	320	34614419	34614482	1	1	0	2	In gene	In exon	RPL19	6	0	1	None	None	None	None	Cross UTR3 exon	Alt 3'ss
chr1	-	15	177692696	177692760	1	0	0	1	Out of gene	None	None	None	None	None	None	None	None	None	None
chr12	-	46	55325222	55325227	1	1	0	2	In gene	In exon	ATP5B	2	0	0	None	None	None	None	Out of UTR	Retained Intron
chr1	-	6	67658359	67658433	0	1	0	1	In gene	In exon	SERBP1	6	0	0	None	None	None	None	Out of UTR	Alt 5'ss
chr1	-	18	218459061	218459129	0	1	0	1	In gene	In intron	None	None	None	None	RAB3GAP2	RAB3GAP2	2	3	Out of UTR
chr12	-	48	56431550	56431560	0	1	0	1	In gene	In exon	CDK4	2	0	0	None	None	None	None	Out of UTR	Alt 5'ss
chr1	+	258	100737500	100737564	0	1	0	1	In gene	In exon	CDC14A	15	0	1	None	None	None	None	Cross UTR3 exon	Alt 5'ss
chr1	-	21	231491313	231491378	1	0	0	1	Out of gene	None	None	None	None	None	None	None	None	None	None
chr18	+	421	9109489	9109547	0	1	0	1	In gene	In exon	NDUFV2	4	0	0	None	None	None	None	Out of UTR	constitutive
chr10	-	23	591730	591801	1	0	0	1	In gene	In intron	None	None	None	None	DIP2C	DIP2C	1	2	Out of UTR
chrX	-	238	39817708	39817772	1	0	0	1	In gene	In exon	BCOR	4	0	1	None	None	None	None	Out of UTR	Alt 5'ss
chr1	+	253	93071732	93071793	1	0	0	1	In gene	In exon	RPL5	1	1	0	None	None	None	None	Cross UTR5 exon	Alt 5'ss
chr10	-	26	65332496	65332569	1	0	1	2	Out of gene	None	None	None	None	None	None	None	None	None	None
chr15	+	299	42795176	42795191	1	1	0	2	In gene	In exon	B2M	2	0	0	None	None	None	None	Out of UTR	Alt 3'ss
chr12	-	40	6536650	6536716	0	0	1	1	In gene	In exon	NOL1	16	0	1	None	None	None	None	Out of UTR	Alt 5'ss
chr11	-	29	5549605	5549669	1	0	0	1	In gene	In intron	None	None	None	None	HBG2	HBG2	4	5	Out of UTR
chr11	-	30	10487464	10487541	2	3	0	2	Out of gene	None	None	None	None	None	None	None	None	None	None
chr11	-	31	10487708	10487828	1	2	1	3	Out of gene	None	None	None	None	None	None	None	None	None	None
chr15	-	76	70298379	70298446	1	0	1	2	In gene	In exon	PKM2	2	0	0	None	None	None	None	Out of UTR	Alt 5'ss
chr13	-	59	51447053	51447122	0	1	0	1	In gene	In exon	ATP7B	2	0	0	None	None	None	None	Out of UTR	cassette; retained intron
chr9	+	412	134885630	134885700	1	0	1	2	In gene	In exon	EEF1A1	1	1	1	None	None	None	None	Out of UTR	Retained Intron
chr11	-	35	46407094	46407165	1	1	0	2	In gene	In intron	None	None	None	None	FLJ20294	FLJ20294	15	16	Out of UTR
chr11	-	36	74134565	74134638	1	1	0	2	Out of gene	None	None	None	None	None	None	None	None	None	None
chr11	-	37	93104878	93104948	1	0	0	1	In gene	In intron	None	None	None	None	JOSD3	JOSD3	10	11	Out of UTR
chr12	+	284	22687990	22688053	1	0	1	2	In gene	In exon	ETNK1	2	0	0	None	None	None	None	Out of UTR	Alt 5'ss; Alt 3'ss
chr14	-	61	22597908	22597975	0	1	0	1	In gene	In exon	ACIN1	12	0	1	None	None	None	None	In UTR5 exon	Cassette
chr2	-	140	202200364	202200382	0	1	0	1	In gene	In exon	ALS2CR4	11	0	0	None	None	None	None	Out of UTR	Cassette
chr12	-	41	19501313	19501379	1	0	0	1	Out of gene	None	None	None	None	None	None	None	None	None	None
chr1	-	16	181863164	181863229	0	1	0	1	In gene	In exon	ARPC5	4	0	1	None	None	None	None	In UTR3 exon	Cassette
chr5	-	183	78286896	78286968	1	0	0	1	In gene	In exon	ARSB	4	0	0	None	None	None	None	Out of UTR	Cassette
chr12	-	44	53804015	53804079	0	1	0	1	Out of gene	None	None	None	None	None	None	None	None	None	None
chr1	-	13	153714636	153714696	1	0	0	1	In gene	In exon	ASH1L	3	0	0	None	None	None	None	Out of UTR	Cassette
chr12	-	45	55324957	55325006	1	1	0	2	In gene	In exon	ATP5B	3	0	0	None	None	None	None	Out of UTR	Cassette
chr9	+	411	134885519	134885581	1	1	1	3	In gene	In exon	EEF1A1	1	1	1	None	None	None	None	Out of UTR	Retained Intron
chr17	-	107	38217299	38217367	0	1	1	2	In gene	Cross exon	BECN1	11	0	0	None	None	None	None	Out of UTR	Cassette
chr12	-	49	67233886	67233946	1	0	0	1	Out of gene	None	None	None	None	None	None	None	None	None	None
chr13	-	57	38486277	38486347	1	1	0	2	In gene	In exon	C13orf23	11	0	0	None	None	None	None	Out of UTR	Cassette
chr5	+	378	175650111	175650177	1	1	1	3	In gene	In exon	C5orf25	1	1	1	None	None	None	None	Out of UTR	Cassette
chr2	-	128	47242993	47243035	1	0	0	1	In gene	In exon	CALM2	4	0	0	None	None	None	None	Out of UTR	Cassette
chr2	+	333	73325310	73325351	0	1	0	1	In gene	In exon	CCT7	6	0	0	None	None	None	None	Out of UTR	Cassette
chr13	-	54	21100651	21100716	1	0	0	1	Out of gene	None	None	None	None	None	None	None	None	None	None
chr2	+	330	24891965	24892037	0	1	0	1	In gene	In exon	CENPO	5	0	0	None	None	None	None	Out of UTR	Cassette; Alt 3'ss
chr13	-	56	31910890	31910952	1	1	0	2	In gene	In intron	None	None	None	None	PFAAP5	RP11-298P3.4-001	5	6	Out of UTR
chr19	+	326	50186441	50186471	0	1	0	1	In gene	In exon	CLPTM1	12	0	0	None	None	None	None	Out of UTR	Cassette
chr13	-	58	42758160	42758235	1	0	0	1	In gene	In intron	None	None	None	None	PIG38	PIG38	4	5	Out of UTR
chr19	+	327	50187331	50187363	0	1	0	1	In gene	In exon	CLPTM1	13	0	0	None	None	None	None	Out of UTR	Cassette
chr13	-	60	108874486	108874556	0	1	0	1	Out of gene	None	None	None	None	None	None	None	None	None	None
chr14	+	295	30424894	30424968	0	1	0	1	In gene	In exon	COCH	10	0	0	None	None	None	None	Out of UTR	Cassette
chr4	-	167	24165557	24165618	1	0	0	1	In gene	In exon	DHX15	5	0	0	None	None	None	None	Out of UTR	Cassette
chr6	-	201	74284820	74284890	1	0	1	2	In gene	In exon	EEF1A1	6	0	0	None	None	None	None	Out of UTR	Cassette; Alt 5'ss; Alt 3'ss
chr6	-	202	74284939	74285001	1	1	1	3	In gene	In exon	EEF1A1	6	0	0	None	None	None	None	Out of UTR	Cassette; Alt 5'ss; Alt 3'ss
chr6	-	203	74285473	74285540	1	0	0	1	In gene	In exon	EEF1A1	3	0	0	None	None	None	None	Cross UTR5 exon	Cassette; Alt 5'ss; Alt 3'ss
chr1	-	10	148864876	148864908	1	1	1	3	In gene	In exon	ENSA	3	0	1	None	None	None	None	Out of UTR	Cassette
chr15	-	67	39161031	39161100	1	0	1	2	In gene	In intron	None	None	None	None	INOC1	INOC1	7	8	Out of UTR
chr15	-	68	45809910	45809983	1	0	1	2	Out of gene	None	None	None	None	None	None	None	None	None	None
chr1	-	11	148865579	148865610	1	1	1	3	In gene	In exon	ENSA	3	0	0	None	None	None	None	Out of UTR	Cassette
chr15	-	70	59237442	59237504	0	1	0	1	In gene	In intron	None	None	None	None	RORA	RORA	1	2	Out of UTR
chr15	-	71	59251145	59251209	1	0	0	1	In gene	In intron	None	None	None	None	RORA	RORA	1	2	Out of UTR
chr15	-	72	63896201	63896251	1	0	0	1	Out of gene	None	None	None	None	None	None	None	None	None	None
chr15	-	73	63896560	63896573	1	0	0	1	Out of gene	None	None	None	None	None	None	None	None	None	None
chr15	-	74	64580646	64580709	0	1	0	1	In gene	In intron	None	None	None	None	RPL4	RPL4	6	7	Out of UTR
chr10	-	25	50371204	50371280	1	0	0	1	In gene	In exon	ERCC6	2	0	0	None	None	None	None	In UTR5 exon	Cassette
chr1	-	3	16818968	16819042	0	1	0	1	In gene	In exon	FLJ00313	7	0	1	None	None	None	None	In UTR5 exon	Cassette; Alt 3'ss
chr15	-	77	79032541	79032601	0	1	0	1	In gene	In intron	None	None	None	None	MESDC2	MESDC2	3	4	Out of UTR
chr1	+	264	166274235	166274296	0	1	0	1	In gene	In exon	IQWD1	12	0	0	None	None	None	None	Out of UTR	Cassette
chr16	-	89	30036061	30036107	1	0	0	1	In gene	In exon	MAPK3	6	0	0	None	None	None	None	In UTR5 exon	Cassette; Alt 5'ss
chr12	-	50	93946367	93946429	0	1	0	1	In gene	In exon	NR2C1	12	0	0	None	None	None	None	Out of UTR	Cassette; Alt 3'ss
chr16	-	81	15383119	15383187	1	0	0	1	Out of gene	None	None	None	None	None	None	None	None	None	None
chr6	-	205	150105330	150105391	1	1	1	3	In gene	In exon	NUP43	4	0	0	None	None	None	None	In UTR5 exon	Cassette
chr16	-	83	21344634	21344702	1	0	0	1	In gene	In intron	None	None	None	None	LOC641298	DKFZp547E087	15	2	Out of UTR
chr9	+	407	111939075	111939133	1	0	0	1	In gene	In exon	PALM2-AKAP2	9	0	1	None	None	None	None	Out of UTR	Cassette
chr16	-	85	21776914	21776982	1	0	0	1	In gene	In intron	None	None	None	None	DKFZp547E087	DKFZp547E087	15	2	Out of UTR
chr16	-	86	29323337	29323405	1	0	0	1	Out of gene	None	None	None	None	None	None	None	None	None	None
chr10	-	24	22879610	22879668	0	1	0	1	In gene	In exon	PIP5K2A	7	0	0	None	None	None	None	Out of UTR	Cassette
chr16	-	88	29425127	29425195	1	0	0	1	In gene	In intron	None	None	None	None	IMAA	IMAA	26	12	Out of UTR
chr12	+	288	106627018	106627040	0	1	0	1	In gene	In exon	PWP1	13	0	0	None	None	None	None	Out of UTR	Cassette; Alt 3'ss
chr4	-	168	39557774	39557839	1	0	0	1	In gene	In exon	SCC-112	18	0	0	None	None	None	None	Out of UTR	Cassette
chr21	+	347	33845928	33845985	0	1	0	1	In gene	In exon	SON	3	0	0	None	None	None	None	Out of UTR	Cassette
chr16	-	92	30165108	30165176	1	0	0	1	Out of gene	None	None	None	None	None	None	None	None	None	None
chr15	+	302	55310680	55310736	1	0	0	1	In gene	In exon	TCF12	9	0	0	None	None	None	None	Out of UTR	Cassette; Alt 3'ss
chr1	-	14	158459098	158459169	1	1	0	2	In gene	In exon	WDR42A	11	0	0	None	None	None	None	Out of UTR	Cassette
chr16	-	95	65269756	65269828	0	0	1	1	In gene	In intron	None	None	None	None	CMTM4	CMTM4	1	2	Out of UTR
chr16	-	96	66060296	66060365	1	0	0	1	In gene	In intron	None	None	None	None	ATP6V0D1	ATP6V0D1	1	2	Out of UTR
chr16	-	97	68588305	68588373	1	0	0	1	In gene	In intron	None	None	None	None	LOC283970	LOC283970	15	16	Out of UTR
chr5	-	192	176991358	176991424	1	1	1	3	In gene	In exon	Y13871	1	1	0	None	None	None	None	In UTR5 exon	Cassette
chr19	-	117	5651869	5651940	0	1	0	1	In gene	Cross exon	LONP1	9	0	0	None	None	None	None	Out of UTR	constitutive
chr17	-	100	4555017	4555092	1	1	0	2	Out of gene	None	None	None	None	None	None	None	None	None	None
chr1	-	1	1578699	1578760	0	1	0	1	In gene	In exon	CDC2L1	2	0	0	None	None	None	None	In UTR5 exon	constitutive
chr17	-	102	14549520	14549579	0	1	0	1	Out of gene	None	None	None	None	None	None	None	None	None	None
chr1	-	2	1644018	1644079	0	1	0	1	In gene	In exon	CDC2L1	2	0	0	None	None	None	None	Out of UTR	constitutive
chr3	-	159	47705881	47705920	0	1	0	1	In gene	Cross exon	SMARCC1	13	0	0	None	None	None	None	Out of UTR	Constitutive
chr4	-	166	15238694	15238758	0	1	0	1	In gene	Cross exon	FBXL5	8	0	0	None	None	None	None	Out of UTR	Constitutive
chr1	-	8	94447460	94447494	0	1	0	1	In gene	In exon	ARHGAP29	4	0	0	None	None	None	None	Out of UTR	constitutive
chr1	-	9	94458402	94458437	0	1	0	1	In gene	In exon	ARHGAP29	3	0	0	None	None	None	None	Out of UTR	constitutive
chr17	-	108	42154213	42154278	1	0	0	1	Out of gene	None	None	None	None	None	None	None	None	None	None
chr1	-	12	152446525	152446589	0	1	0	1	In gene	In exon	C1orf43	4	0	1	None	None	None	None	Cross UTR3 exon	constitutive
chr17	-	110	62792710	62792781	1	0	0	1	In gene	In intron	None	None	None	None	PSMD12	PSMD12	1	2	Out of UTR
chr17	-	111	68356511	68356575	0	0	1	1	In gene	In intron	None	None	None	None	SLC39A11	C17orf26	6	7	Out of UTR
chr1	-	22	243084133	243084197	0	1	0	1	In gene	In exon	SAF-A	8	0	1	None	None	None	None	In UTR5 exon	constitutive
chr11	-	38	101774162	101774226	0	1	0	1	In gene	In exon	TMEM123	5	0	1	None	None	None	None	In UTR3 exon	constitutive
chr18	-	114	6452245	6452306	0	1	0	1	Out of gene	None	None	None	None	None	None	None	None	None	None
chr18	-	115	11630172	11630240	1	0	0	1	Out of gene	None	None	None	None	None	None	None	None	None	None
chr18	-	116	28246740	28246804	1	0	0	1	In gene	In intron	None	None	None	None	FAM59A	FAM59A	1	2	Out of UTR
chr11	-	39	122435449	122435516	0	1	0	1	In gene	In exon	HSPA8	5	0	0	None	None	None	None	Out of UTR	constitutive
chr12	-	47	56431330	56431392	0	1	0	1	In gene	In exon	CDK4	3	0	0	None	None	None	None	Out of UTR	constitutive
chr12	-	51	111327513	111327563	0	1	0	1	In gene	In exon	RPL6	7	0	1	None	None	None	None	Out of UTR	constitutive
chr12	-	52	111328040	111328050	0	1	0	1	In gene	In exon	RPL6	6	0	0	None	None	None	None	Out of UTR	constitutive
chr14	-	65	101621423	101621487	0	1	0	1	In gene	In exon	HSP90AA1	4	0	0	None	None	None	None	Out of UTR	constitutive
chr19	-	122	11638448	11638512	1	0	0	1	Out of gene	None	None	None	None	None	None	None	None	None	None
chr17	-	113	70662032	70662052	0	1	0	1	In gene	In exon	HN1	1	1	0	None	None	None	None	In UTR5 exon	constitutive
chr19	-	121	10288404	10288476	0	1	0	1	In gene	In exon	RAVER1	13	0	1	None	None	None	None	In UTR3 exon	constitutive
chr2	-	132	70368723	70368794	0	1	0	1	In gene	In exon	SNRPG	3	0	0	None	None	None	None	In UTR5 exon	Constitutive
chr2	-	141	202201044	202201086	0	1	0	1	In gene	In exon	ALS2CR4	10	0	0	None	None	None	None	Out of UTR	Constitutive
chr19	-	127	58419527	58419585	0	1	0	1	Out of gene	None	None	None	None	None	None	None	None	None	None
chr3	-	158	47702636	47702664	0	1	0	1	In gene	In exon	SMARCC1	14	0	0	None	None	None	None	Out of UTR	Constitutive
chr5	-	189	114907123	114907189	0	1	0	1	In gene	In exon	FEM1C	2	0	0	None	None	None	None	In UTR5 exon	Constitutive
chr2	-	130	61018991	61019064	1	1	0	2	Out of gene	None	None	None	None	None	None	None	None	None	None
chr2	-	131	63832878	63832942	1	0	0	1	Out of gene	None	None	None	None	None	None	None	None	None	None
chr7	-	218	158171666	158171694	0	1	0	1	In gene	In exon	NCAPG2	8	0	0	None	None	None	None	Out of UTR	Constitutive
chr2	-	133	106680601	106680671	1	0	1	2	Out of gene	None	None	None	None	None	None	None	None	None	None
chr2	-	134	106680720	106680782	1	1	1	3	Out of gene	None	None	None	None	None	None	None	None	None	None
chr2	-	135	106681040	106681108	1	0	0	1	Out of gene	None	None	None	None	None	None	None	None	None	None
chr2	-	136	127031538	127031597	1	0	0	1	Out of gene	None	None	None	None	None	None	None	None	None	None
chr2	-	137	168790568	168790634	1	0	0	1	In gene	In intron	None	None	None	None	STK39	STK39	1	2	Out of UTR
chr7	-	219	158172801	158172829	0	1	0	1	In gene	In exon	NCAPG2	7	0	0	None	None	None	None	Out of UTR	Constitutive
chr7	-	220	158248593	158248617	0	1	0	1	In gene	In exon	FAM62B	1	1	0	None	None	None	None	In UTR5 exon	Constitutive
chr7	-	221	158250129	158250168	0	1	0	1	In gene	In exon	FAM62B	9	0	0	None	None	None	None	Out of UTR	Constitutive
chr9	-	235	129249977	129250012	0	1	0	1	In gene	In exon	RPL12	6	0	0	None	None	None	None	In UTR5 exon	Constitutive
chr2	-	142	222075018	222075089	1	1	0	2	In gene	In intron	None	None	None	None	EPHA4	EPHA4	3	4	Out of UTR
chrX	-	241	53447238	53447299	0	1	0	1	In gene	In exon	SMC1A	15	0	0	None	None	None	None	Out of UTR	Constitutive
chrX	-	245	153243852	153243894	0	1	0	1	In gene	In exon	FLNA	17	0	0	None	None	None	None	Out of UTR	Constitutive
chrX	-	246	153243980	153244004	0	1	0	1	In gene	In exon	FLNA	16	0	0	None	None	None	None	Out of UTR	Constitutive
chr1	+	249	28737086	28737152	0	1	0	1	In gene	In exon	SNHG3-RCC1	13	0	1	None	None	None	None	Cross UTR3 exon	Constitutive
chr1	+	252	82228828	82228891	0	1	0	1	In gene	In exon	KIAA0786	9	0	1	None	None	None	None	Out of UTR	Constitutive
chr21	-	148	37555291	37555354	1	1	1	3	In gene	In intron	None	None	None	None	DSCR3	DSCR3	1	2	Out of UTR
chr21	-	149	42058561	42058621	0	1	0	1	In gene	In intron	None	None	None	None	RIPK4	RIPK4	1	2	Out of UTR
chr22	-	150	21995040	21995114	1	1	0	2	Out of gene	None	None	None	None	None	None	None	None	None	None
chr22	-	151	32021791	32021864	1	0	0	1	In gene	In intron	None	None	None	None	LARGE	LARGE	13	14	Out of UTR
chr1	+	259	110356509	110356576	0	1	0	1	In gene	In exon	AHCYL1	4	0	0	None	None	None	None	Out of UTR	Constitutive
chr22	-	153	40856067	40856127	0	0	1	1	In gene	In intron	None	None	None	None	CYP2D6	CYP2D6	1	2	Out of UTR
chr22	-	154	40869738	40869798	0	0	1	1	In gene	In intron	None	None	None	None	NR_002570	NR_002570	1	2	Out of UTR
chr22	-	155	40879381	40879441	0	0	1	1	Out of gene	None	None	None	None	None	None	None	None	None	None
chr22	-	156	43728634	43728700	1	0	0	1	In gene	In intron	None	None	None	None	PHF21B	PHF21B	2	3	Out of UTR
chr3	-	157	46987690	46987748	1	0	0	1	In gene	In intron	None	None	None	None	CCDC12	CCDC12	1	2	Out of UTR
chr1	+	260	117419048	117419122	0	1	0	1	In gene	In exon	TTF2	5	0	0	None	None	None	None	Out of UTR	Constitutive
chr10	+	273	127506168	127506197	0	1	0	1	In gene	In exon	BCCIP	3	0	0	None	None	None	None	Out of UTR	Constitutive
chr3	-	160	59879342	59879404	1	0	0	1	In gene	In intron	None	None	None	None	FHIT	FHIT	8	9	Out of UTR
chr3	-	161	61703300	61703361	1	0	0	1	Out of gene	None	None	None	None	None	None	None	None	None	None
chr3	-	162	97819923	97819998	2	3	0	2	Out of gene	None	None	None	None	None	None	None	None	None	None
chr3	-	163	102778425	102778484	0	1	0	1	Out of gene	None	None	None	None	None	None	None	None	None	None
chr3	-	164	115052087	115052158	1	1	0	2	Out of gene	None	None	None	None	None	None	None	None	None	None
chr4	-	165	2933919	2933981	0	1	0	1	In gene	In intron	None	None	None	None	NOL14	NOL14	1	2	Out of UTR
chr10	+	274	127509121	127509167	0	1	0	1	In gene	In exon	BCCIP	4	0	0	None	None	None	None	Out of UTR	Constitutive
chr12	+	281	1767309	1767383	0	1	0	1	In gene	In exon	ADIPOR2	8	0	1	None	None	None	None	In UTR3 exon	Constitutive
chr12	+	287	106626886	106626923	0	1	0	1	In gene	In exon	PWP1	12	0	0	None	None	None	None	Out of UTR	Constitutive
chr4	-	169	62323918	62323994	1	1	0	2	Out of gene	None	None	None	None	None	None	None	None	None	None
chr4	-	170	77101670	77101738	0	1	0	1	In gene	In intron	None	None	None	None	SDAD1	SDAD1	13	14	Out of UTR
chr4	-	171	79321353	79321427	0	1	0	1	Out of gene	None	None	None	None	None	None	None	None	None	None
chr19	+	321	4426479	4426545	0	1	0	1	In gene	In exon	HDGF2	3	0	0	None	None	None	None	Out of UTR	Constitutive
chr4	-	173	136092820	136092889	0	0	1	1	Out of gene	None	None	None	None	None	None	None	None	None	None
chr4	-	174	144490516	144490588	0	1	0	1	Out of gene	None	None	None	None	None	None	None	None	None	None
chr4	-	175	166061209	166061260	1	0	0	1	Out of gene	None	None	None	None	None	None	None	None	None	None
chr19	+	324	40805354	40805420	0	1	0	1	In gene	In exon	KIAA0841	18	0	0	None	None	None	None	Out of UTR	Constitutive
chr5	-	177	14705429	14705499	1	0	1	2	Out of gene	None	None	None	None	None	None	None	None	None	None
chr5	-	178	14705548	14705610	1	1	1	3	Out of gene	None	None	None	None	None	None	None	None	None	None
chr5	-	179	14705912	14705979	1	0	0	1	Out of gene	None	None	None	None	None	None	None	None	None	None
chr5	-	180	43531311	43531381	1	0	1	2	In gene	In intron	None	None	None	None	C5orf34	C5orf34	6	7	Out of UTR
chr5	-	181	53598993	53599057	0	1	0	1	In gene	In intron	None	None	None	None	ARL15	ARL15	1	2	Out of UTR
chr5	-	182	55836208	55836259	1	0	0	1	Out of gene	None	None	None	None	None	None	None	None	None	None
chr2	+	332	38562860	38562931	0	1	0	1	In gene	In exon	CR624999	1	1	0	None	None	None	None	Out of UTR	Constitutive
chr2	+	334	73328398	73328423	0	1	0	1	In gene	In exon	CCT7	7	0	0	None	None	None	None	Out of UTR	Constitutive
chr5	-	185	79982441	79982504	0	1	0	1	In gene	In intron	None	None	None	None	DHFR	DHFR	3	4	Out of UTR
chr5	-	186	79982775	79982852	2	3	0	2	In gene	In intron	None	None	None	None	DHFR	DHFR	3	4	Out of UTR
chr5	-	187	79983019	79983139	1	2	1	3	In gene	In intron	None	None	None	None	DHFR	DHFR	3	4	Out of UTR
chr5	-	188	86215932	86215993	1	0	0	1	Out of gene	None	None	None	None	None	None	None	None	None	None
chr20	+	341	33548970	33549040	0	1	0	1	In gene	In exon	CEP250	27	0	0	None	None	None	None	Out of UTR	Constitutive
chr5	-	190	145476951	145477013	0	1	1	2	In gene	In intron	None	None	None	None	KIAA1352	KIAA1352	7	8	Out of UTR
chr4	+	373	170056244	170056311	0	1	0	1	In gene	In exon	KIAA0992/Palladin	1	1	0	None	None	None	None	In UTR5 exon	Constitutive
chr6	+	390	122775215	122775279	0	1	0	1	In gene	Cross exon	HSF2	2	0	0	None	None	None	None	Out of UTR	Constitutive
chr5	+	379	175869235	175869309	0	1	0	1	In gene	In exon	UBXD8	11	0	1	None	None	None	None	In UTR3 exon	Constitutive
chr6	-	194	7852061	7852130	1	1	0	2	In gene	In intron	None	None	None	None	TXNDC5	TXNDC5	1	2	Out of UTR
chr7	+	397	138757907	138757971	0	1	0	1	In gene	In exon	LUC7L2	10	0	1	None	None	None	None	In UTR3 exon	Constitutive
chr8	+	400	42326712	42326740	0	1	0	1	In gene	In exon	POLB	5	0	0	None	None	None	None	Out of UTR	Constitutive
chr8	+	401	42329194	42329232	0	1	0	1	In gene	In exon	POLB	6	0	0	None	None	None	None	Out of UTR	Constitutive
chr6	-	198	43615175	43615247	0	1	0	1	In gene	In intron	None	None	None	None	XPO5	XPO5	20	21	Out of UTR
chr6	-	199	64316852	64316925	1	0	1	2	Out of gene	None	None	None	None	None	None	None	None	None	None
chr9	+	405	36661112	36661163	0	1	0	1	In gene	In exon	MELK	16	0	0	None	None	None	None	Out of UTR	Constitutive
chr9	+	406	36664831	36664849	0	1	0	1	In gene	In exon	MELK	17	0	0	None	None	None	None	Out of UTR	Constitutive
chr9	+	408	130390973	130391032	0	2	0	1	In gene	In exon	SPTAN1	21	0	0	None	None	None	None	Out of UTR	Constitutive
chr1	-	17	184596552	184596609	1	0	0	1	In gene	In exon	TPR	10	0	0	None	None	None	None	Out of UTR	constitutive
chr10	-	28	120791776	120791838	1	0	0	1	In gene	In exon	EIF3S10	19	0	0	None	None	None	None	Out of UTR	constitutive
chr12	-	42	45043181	45043195	1	0	0	1	In gene	In exon	SLC38A2	13	0	0	None	None	None	None	Out of UTR	constitutive
chr12	-	43	45043776	45043818	1	0	0	1	In gene	In exon	SLC38A2	12	0	0	None	None	None	None	Out of UTR	constitutive
chr7	-	207	1848990	1849016	0	1	0	1	In gene	In intron	None	None	None	None	MAD1	MAD1	3	4	Out of UTR
chr7	-	208	22517138	22517208	1	0	1	2	Out of gene	None	None	None	None	None	None	None	None	None	None
chr7	-	209	22517257	22517319	1	1	1	3	Out of gene	None	None	None	None	None	None	None	None	None	None
chr7	-	210	22517621	22517687	1	0	0	1	Out of gene	None	None	None	None	None	None	None	None	None	None
chr13	-	55	23278121	23278186	1	0	0	1	In gene	In exon	MIPEP	16	0	0	None	None	None	None	Out of UTR	constitutive
chr7	-	212	63239453	63239514	0	1	0	1	Out of gene	None	None	None	None	None	None	None	None	None	None
chr7	-	213	112162780	112162845	1	0	0	1	Out of gene	None	None	None	None	None	None	None	None	None	None
chr7	-	214	127997796	127997866	1	1	0	2	Out of gene	None	None	None	None	None	None	None	None	None	None
chr7	-	215	139801728	139801784	1	0	0	1	In gene	In intron	None	None	None	None	MKRN1	MKRN1	6	7	Out of UTR
chr7	-	216	150813557	150813631	1	0	0	1	In gene	In intron	None	None	None	None	RHEB	RHEB	2	3	Out of UTR
chr14	-	66	101621852	101621911	1	0	0	1	In gene	In exon	HSP90AA1	3	0	0	None	None	None	None	Out of UTR	constitutive
chr15	-	78	87671191	87671246	1	0	0	1	In gene	In exon	POLG	8	0	0	None	None	None	None	Out of UTR	constitutive
chr16	-	90	30036492	30036509	1	0	0	1	In gene	In exon	MAPK3	4	0	0	None	None	None	None	Out of UTR	constitutive
chr19	-	118	10134397	10134424	1	0	0	1	In gene	In exon	DNMT1	12	0	0	None	None	None	None	Out of UTR	constitutive
chr19	-	119	10135002	10135036	1	0	0	1	In gene	In exon	DNMT1	11	0	0	None	None	None	None	Out of UTR	constitutive
chr8	-	222	83366979	83367043	1	0	0	1	Out of gene	None	None	None	None	None	None	None	None	None	None
chr19	-	120	10138274	10138350	1	0	0	1	In gene	In exon	DNMT1	10	0	0	None	None	None	None	Out of UTR	constitutive
chr19	-	124	53828637	53828707	1	0	0	1	In gene	In exon	DBP	2	0	1	None	None	None	None	In UTR3 exon	constitutive
chr8	-	225	102029251	102029322	1	1	0	2	In gene	In intron	None	None	None	None	YWHAZ	YWHAZ	2	3	Out of UTR
chr8	-	226	119098012	119098080	1	1	0	2	In gene	In intron	None	None	None	None	EXT1	EXT1	1	2	Out of UTR
chr2	-	139	179020478	179020501	1	0	0	1	In gene	In exon	PRKRA	3	0	0	None	None	None	None	Out of UTR	constitutive
chr9	-	228	16844626	16844687	0	1	0	1	In gene	In intron	None	None	None	None	DKFZp686A01127	BNC2	1	2	Out of UTR
chr8	-	227	124334741	124334811	0	1	0	1	In gene	Cross exon	ZHX1	3	0	0	None	None	None	None	Cover UTR3 exon/exons	Cassette
chr9	-	230	79764845	79764911	0	1	0	1	In gene	In intron	None	None	None	None	GNAQ	GNAQ	1	2	Out of UTR
chr9	-	231	93156874	93156943	1	1	0	2	In gene	In intron	None	None	None	None	AUH	AUH	3	4	Out of UTR
chr7	-	211	26203493	26203550	1	0	0	1	In gene	In exon	HNRPA2B1	4	0	0	None	None	None	None	Out of UTR	Constitutive
chr8	-	224	102005360	102005419	1	0	0	1	In gene	In exon	YWHAZ	5	0	1	None	None	None	None	Out of UTR	Constitutive
chr9	-	232	110754448	110754464	1	0	0	1	In gene	In exon	CTNNAL1	14	0	0	None	None	None	None	Out of UTR	Constitutive
chr9	-	233	110754545	110754589	1	0	0	1	In gene	In exon	CTNNAL1	13	0	0	None	None	None	None	Out of UTR	Constitutive
chr1	+	268	224325749	224325809	1	0	0	1	In gene	In exon	H3F3B	4	0	1	None	None	None	None	Cross UTR3 exon	Constitutive
chrX	-	237	6985443	6985506	0	1	0	1	In gene	In intron	None	None	None	None	HDHD1A	HDHD1A	3	4	Out of UTR
chr12	+	285	52962195	52962259	1	0	0	1	In gene	In exon	HNRPA1	4	0	0	None	None	None	None	Out of UTR	Constitutive
chrX	-	239	40679205	40679274	0	0	1	1	Out of gene	None	None	None	None	None	None	None	None	None	None
chrX	-	240	40679817	40679889	0	1	0	1	Out of gene	None	None	None	None	None	None	None	None	None	None
chr13	+	293	52114962	52115026	1	0	0	1	In gene	In exon	LOC144983	7	0	1	None	None	None	None	Out of UTR	Constitutive
chr15	+	305	83142205	83142269	1	0	0	1	In gene	In exon	ZNF592	6	0	0	None	None	None	None	Out of UTR	Constitutive
chrX	-	243	91818163	91818214	1	0	0	1	Out of gene	None	None	None	None	None	None	None	None	None	None
chrX	-	244	100920883	100920939	1	0	0	1	Out of gene	None	None	None	None	None	None	None	None	None	None
chr2	+	329	3605657	3605722	1	0	0	1	In gene	In exon	RPS7	1	1	0	None	None	None	None	In UTR3 exon	Constitutive
chr2	+	335	99359371	99359425	1	0	0	1	In gene	In exon	EIF5B	10	0	0	None	None	None	None	Out of UTR	Constitutive
chrY	-	247	5721330	5721381	1	0	0	1	Out of gene	None	None	None	None	None	None	None	None	None	None
chr1	+	248	28736017	28736085	0	1	0	1	In gene	In intron	None	None	None	None	SNHG3-RCC1	SNHG3-RCC1	12	13	Out of UTR
chr3	+	363	199165377	199165415	1	0	0	1	In gene	In exon	RPL35A	4	0	0	None	None	None	None	Out of UTR	Constitutive
chr1	+	250	44219133	44219189	1	0	1	2	In gene	In intron	None	None	None	None	B4GALT2	B4GALT2	1	2	Out of UTR
chr3	+	364	199167018	199167050	1	0	0	1	In gene	In exon	RPL35A	5	0	1	None	None	None	None	Cross UTR3 exon	Constitutive
chr4	+	372	146794640	146794698	1	0	0	1	In gene	In exon	MMAA	6	0	0	None	None	None	None	Out of UTR	Constitutive
chr6	+	385	35546085	35546106	1	0	0	1	In gene	In exon	RPL10A	5	0	0	None	None	None	None	Out of UTR	Constitutive
chr1	+	254	96685530	96685591	1	0	0	1	Out of gene	None	None	None	None	None	None	None	None	None	None
chr1	+	255	96685919	96685924	1	0	0	1	Out of gene	None	None	None	None	None	None	None	None	None	None
chr1	+	256	96686010	96686080	1	0	1	2	Out of gene	None	None	None	None	None	None	None	None	None	None
chr1	+	257	100303482	100303553	0	1	0	1	In gene	In intron	None	None	None	None	HIAT1	HIAT1	5	6	Out of UTR
chr6	+	387	36678001	36678068	1	0	0	1	In gene	In exon	SFRS3	6	0	1	None	None	None	None	In UTR3 exon	Constitutive
chr5	-	193	177590962	177591027	1	0	0	1	In gene	Cross exon	AGXT2L2	2	0	0	None	None	None	None	Out of UTR	constitutive
chr6	-	200	74284443	74284510	1	0	0	1	In gene	Cross exon	EEF1A1	2	0	0	None	None	None	None	Out of UTR	Alt 5'ss
chrX	+	418	117784906	117784973	1	0	0	1	In gene	Cross exon	IL13RA1	8	0	0	None	None	None	None	Out of UTR	Constitutive
chr1	+	262	164078280	164078346	1	1	1	3	In gene	In intron	None	None	None	None	UCK2	UCK2	1	2	Out of UTR
chr1	-	19	224896310	224896384	1	1	0	2	In gene	In exon	ITPKB	4	0	0	None	None	None	None	Out of UTR	constitutive
chr1	-	20	227805220	227805284	1	1	0	2	In gene	In exon	TAF5L	4	0	1	None	None	None	None	Out of UTR	constitutive
chr1	+	265	178213079	178213150	1	1	0	2	In gene	In intron	None	None	None	None	CEP350	CEP350	1	2	Out of UTR
chr1	+	266	181117654	181117713	0	1	0	1	In gene	In intron	None	None	None	None	DHX9	DHX9	24	25	Out of UTR
chr1	+	267	203587087	203587158	0	1	0	1	Out of gene	None	None	None	None	None	None	None	None	None	None
chr19	-	123	51970366	51970433	1	1	0	2	In gene	In exon	SLC1A5	7	0	1	None	None	None	None	In UTR3 exon	constitutive
chr10	+	269	71593604	71593665	1	0	0	1	Out of gene	None	None	None	None	None	None	None	None	None	None
chr21	-	146	29350707	29350744	1	1	0	2	In gene	In exon	CCT8	5	0	1	None	None	None	None	Out of UTR	constitutive
chr10	+	271	104995879	104995951	0	1	0	1	Out of gene	None	None	None	None	None	None	None	None	None	None
chr10	+	272	114459208	114459268	0	0	1	1	In gene	In intron	None	None	None	None	VTI1A	VTI1A	7	8	Out of UTR
chr21	-	147	29354733	29354765	1	1	0	2	In gene	In exon	CCT8	4	0	0	None	None	None	None	Out of UTR	constitutive
chr6	-	197	34500827	34500865	1	1	0	2	In gene	In exon	RPS10	2	0	0	None	None	None	None	Out of UTR	Constitutive
chr6	-	206	160120059	160120126	1	1	0	2	In gene	In exon	TCP1	12	0	1	None	None	None	None	Cross UTR3 exon	Constitutive
chr11	+	276	20432405	20432465	0	1	0	1	In gene	In intron	None	None	None	None	PRMT3	PRMT3	11	12	Out of UTR
chr15	+	300	42795819	42795846	1	1	0	2	In gene	In exon	B2M	3	0	0	None	None	None	None	Cross UTR3 exon	Constitutive
chr11	+	278	63484332	63484396	0	1	0	1	Out of gene	None	None	None	None	None	None	None	None	None	None
chr15	+	301	42797097	42797122	1	1	0	2	In gene	In exon	B2M	4	0	1	None	None	None	None	In UTR3 exon	Constitutive
chr11	+	280	64969098	64969163	1	1	1	3	Out of gene	None	None	None	None	None	None	None	None	None	None
chr17	+	318	24037525	24037560	1	1	0	2	In gene	In exon	SUPT6H	20	0	0	None	None	None	None	Out of UTR	Constitutive
chr12	+	282	4078002	4078069	0	1	0	1	Out of gene	None	None	None	None	None	None	None	None	None	None
chr12	+	283	19987160	19987227	1	1	0	2	Out of gene	None	None	None	None	None	None	None	None	None	None
chr17	+	319	24037799	24037828	1	1	0	2	In gene	In exon	SUPT6H	21	0	0	None	None	None	None	Out of UTR	Constitutive
chr4	+	369	87885264	87885327	1	1	0	2	In gene	Cross exon	PTPN13	17	0	0	None	None	None	None	Out of UTR	Constitutive
chr12	+	286	54723146	54723202	1	0	0	1	In gene	In intron	None	None	None	None	RPS26	RPS26	2	3	Out of UTR
chr22	+	350	30160100	30160165	1	1	0	2	In gene	In exon	DRG1	9	0	1	None	None	None	None	In UTR3 exon	Constitutive
chr17	-	101	8221596	8221726	2	0	0	1	In gene	In exon	RPL26	4	0	1	None	None	None	None	Cross UTR3 exon	constitutive
chr1	-	5	55310578	55310589	0	0	1	1	In gene	In exon	KIAA1057	28	0	0	None	None	None	None	Out of UTR	constitutive
chr12	+	290	117168443	117168515	0	1	0	1	Out of gene	None	None	None	None	None	None	None	None	None	None
chr12	+	291	120637163	120637234	1	1	0	2	In gene	In intron	None	None	None	None	LOC144404	LOC144404	1	2	Out of UTR
chr19	-	125	57091619	57091632	0	0	1	1	In gene	In exon	ZNF649	4	0	0	None	None	None	None	Out of UTR	constitutive
chr19	-	126	57091917	57091973	0	0	1	1	In gene	In exon	ZNF649	3	0	0	None	None	None	None	Out of UTR	constitutive
chr13	+	294	71147553	71147613	1	0	0	1	Out of gene	None	None	None	None	None	None	None	None	None	None
chr6	-	204	111793169	111793228	0	0	1	1	In gene	In exon	REV3L	17	0	0	None	None	None	None	Out of UTR	Constitutive
chr14	+	296	42839730	42839794	0	1	0	1	Out of gene	None	None	None	None	None	None	None	None	None	None
chr14	+	297	60387567	60387636	2	0	0	1	In gene	In intron	None	None	None	None	MNAT1	MNAT1	6	7	Out of UTR
chr14	+	298	101214430	101214481	1	0	0	1	Out of gene	None	None	None	None	None	None	None	None	None	None
chr3	+	362	134790160	134790233	0	0	1	1	In gene	In exon	CDV3	5	0	1	None	None	None	None	In UTR3 exon	Constitutive
chr16	-	84	21755183	21755250	0	1	1	2	In gene	In exon	KIAA0220	1	1	1	None	None	None	None	Out of UTR	constitutive
chr16	-	87	29403776	29403843	0	1	1	2	In gene	In exon	KIAA0220	7	0	1	None	None	None	None	Out of UTR	constitutive
chr16	-	91	30143368	30143435	0	1	1	2	In gene	In exon	KIAA0220	7	0	1	None	None	None	None	Out of UTR	constitutive
chr15	+	303	58484065	58484136	1	1	0	2	Out of gene	None	None	None	None	None	None	None	None	None	None
chr9	-	229	73530336	73530402	0	1	1	2	In gene	In exon	TMEM2	11	0	0	None	None	None	None	Out of UTR	Constitutive
chr5	+	377	153414060	153414122	0	1	1	2	In gene	In exon	MFAP3	3	0	1	None	None	None	None	In UTR3 exon	Constitutive
chr14	-	62	101617878	101617911	1	0	1	2	In gene	In exon	HSP90AA1	11	0	1	None	None	None	None	Out of UTR	constitutive
chr14	-	63	101618201	101618222	1	0	1	2	In gene	In exon	HSP90AA1	10	0	0	None	None	None	None	Out of UTR	constitutive
chr16	+	308	14709522	14709590	1	0	0	1	Out of gene	None	None	None	None	None	None	None	None	None	None
chr16	+	309	14748644	14748712	1	0	0	1	Out of gene	None	None	None	None	None	None	None	None	None	None
chr16	+	310	22431842	22431910	1	0	0	1	In gene	In intron	None	None	None	None	LOC641298	KIAA0220	15	2	Out of UTR
chr16	+	311	22453623	22453690	0	1	1	2	Out of gene	None	None	None	None	None	None	None	None	None	None
chr16	+	312	28556381	28556449	1	0	0	1	Out of gene	None	None	None	None	None	None	None	None	None	None
chr16	+	313	31104840	31104905	0	1	0	1	In gene	In intron	None	None	None	None	FUS	FUS	6	7	Out of UTR
chr16	+	314	50237563	50237627	1	0	0	1	Out of gene	None	None	None	None	None	None	None	None	None	None
chr16	-	98	69377675	69377731	1	0	1	2	In gene	In exon	VAC14	2	0	0	None	None	None	None	Out of UTR	constitutive
chr16	+	316	88155342	88155398	1	1	0	2	In gene	In intron	None	None	None	None	RPL13	RPL13	3	4	Out of UTR
chr17	+	317	23819405	23819470	1	0	0	1	Out of gene	None	None	None	None	None	None	None	None	None	None
chr5	-	191	175324674	175324735	1	0	1	2	In gene	In exon	THOC3	3	0	0	None	None	None	None	Out of UTR	Constitutive
chr3	+	356	45475288	45475350	1	0	1	2	In gene	In exon	LARS2	8	0	0	None	None	None	None	Out of UTR	Constitutive
chr5	-	381	177238280	177238341	1	0	1	2	In gene	In exon	THOC3	4	0	0	None	None	None	None	Out of UTR	Constitutive
chr9	+	413	135206948	135206995	1	0	1	2	In gene	In exon	RPL7A	5	0	0	None	None	None	None	Out of UTR	Constitutive
chr9	+	414	135207273	135207298	1	0	1	2	In gene	In exon	RPL7A	6	0	0	None	None	None	None	Out of UTR	Constitutive
chr19	+	323	14461289	14461360	0	1	0	1	Out of gene	None	None	None	None	None	None	None	None	None	None
chr15	-	69	54772595	54772655	1	1	1	3	In gene	In exon	SUHW4	7	0	0	None	None	None	None	Out of UTR	constitutive
chr19	+	325	42975689	42975757	1	0	1	2	Out of gene	None	None	None	None	None	None	None	None	None	None
chr15	-	75	66859378	66859445	1	1	1	3	In gene	In exon	ANP32A	7	0	1	None	None	None	None	In UTR3 exon	constitutive
chr15	+	304	83129044	83129113	1	1	1	3	In gene	In exon	ZNF592	4	0	0	None	None	None	None	Out of UTR	Constitutive
chr19	+	328	54685976	54686041	0	1	0	1	In gene	In intron	None	None	None	None	RPL13A	RPL13A	5	6	Out of UTR
chr19	+	322	8442214	8442277	1	1	1	3	In gene	In exon	HNRPM	12	0	0	None	None	None	None	Out of UTR	Constitutive
chr3	+	359	57269815	57269842	1	1	1	3	In gene	In exon	APPL1	19	0	0	None	None	None	None	Out of UTR	Constitutive
chr2	+	331	28649933	28649991	1	0	0	1	In gene	In intron	None	None	None	None	PLB1	PLB1	21	22	Out of UTR
chr3	+	360	57276810	57276841	1	1	1	3	In gene	In exon	APPL1	20	0	0	None	None	None	None	Out of UTR	Constitutive
chr14	-	64	101619256	101619331	2	1	1	3	In gene	In exon	HSPCA	7	0	1	None	None	None	None	Out of UTR	constitutive
chr16	-	93	45673327	45673385	1	0	0	1	In gene	In exon	NETO2	2	0	1	None	None	None	None	In UTR3 exon	Constitutive Proximal
chr2	-	138	179017430	179017473	1	0	0	1	In gene	In exon	PRKRA	4	0	0	None	None	None	None	Out of UTR	Constitutive Proximal
chr2	+	336	152954783	152954839	0	0	1	1	In gene	In intron	None	None	None	None	FMNL2	FMNL2	1	2	Out of UTR
chr2	+	337	175293238	175293298	1	0	0	1	In gene	In intron	None	None	None	None	AK002090	BC046497	2	3	Out of UTR
chr2	+	338	190255453	190255518	0	0	1	1	In gene	In intron	None	None	None	None	FL25415	FL25415	1	2	Out of UTR
chr2	+	339	201636390	201636454	1	0	0	1	Out of gene	None	None	None	None	None	None	None	None	None	None
chr2	+	340	203764204	203764275	0	1	0	1	In gene	In intron	None	None	None	None	NBEAL1	NBEAL1	19	16	Out of UTR
chr10	+	270	79470389	79470451	1	0	0	1	In gene	In exon	RPS24	6	0	1	None	None	None	None	In UTR3 exon	Constitutive Proximal
chr8	-	223	101786995	101787055	0	1	1	2	In gene	In exon	PABPC1	12	0	0	None	None	None	None	Out of UTR	Constitutive Proximal
chr20	+	343	47330281	47330346	1	1	0	2	In gene	In intron	None	None	None	None	C20orf199	C20orf199	2	3	Out of UTR
chr20	+	344	47330771	47330835	0	0	1	1	In gene	In intron	None	None	None	None	C20orf199	C20orf199	3	4	Out of UTR
chr6	+	384	33056410	33056466	0	1	0	1	In gene	In exon	BRD2	13	0	1	None	None	None	None	Out of UTR	Constitutive; proximal 5'
chr21	+	346	32278618	32278680	1	0	0	1	In gene	In intron	None	None	None	None	HUNK	HUNK	8	9	Out of UTR
chr22	+	351	30682598	30682667	1	1	0	2	In gene	In exon	YWHAH	2	0	1	None	None	None	None	Out of UTR	Constitutive; proximal 5'
chr22	+	348	18160264	18160332	1	0	1	2	Out of gene	None	None	None	None	None	None	None	None	None	None
chr22	+	349	18160553	18160557	1	0	1	2	Out of gene	None	None	None	None	None	None	None	None	None	None
chr11	-	33	27868529	27868593	0	1	0	1	In gene	In exon	HSPCAL3	1	1	1	None	None	None	None	Out of UTR	Intronless
chr11	-	34	27868632	27868691	1	0	0	1	In gene	In exon	HSPCAL3	1	1	1	None	None	None	None	Out of UTR	Intronless
chr22	+	352	39835312	39835371	1	0	0	1	In gene	In intron	None	None	None	None	EP300	EP300	1	2	Out of UTR
chr11	-	32	27867537	27867612	2	1	1	3	In gene	In exon	HSPCAL3	1	1	1	None	None	None	None	In UTR3 exon	Intronless
chr3	+	354	39427643	39427701	1	1	0	2	In gene	In intron	None	None	None	None	RPSA	RPSA	4	5	Out of UTR
chr3	+	355	42631928	42631993	1	1	1	3	In gene	In intron	None	None	None	None	NKTR	NKTR	2	3	Out of UTR
chr17	-	104	19290514	19290586	0	1	0	1	In gene	In exon	AB055772	1	1	1	None	None	None	None	In UTR5 exon	Not Determined
chr3	+	357	52699809	52699873	0	1	0	1	In gene	In intron	None	None	None	None	GNL3	GNL3	7	8	Out of UTR
chr5	-	176	1643655	1643717	0	1	0	1	In gene	In exon	NR_003263	1	1	1	None	None	None	None	In UTR5 exon	Not Determined
chr7	-	217	151476175	151476241	0	1	0	1	In gene	In exon	DKFZp434D2011	9	0	0	None	None	None	None	Out of UTR	Not Determined
chr15	+	306	88615433	88615500	0	1	0	1	In gene	In exon	FI58G	13	0	1	None	None	None	None	In UTR3 exon	Not Determined
chr3	+	361	97979801	97979874	0	0	1	1	Out of gene	None	None	None	None	None	None	None	None	None	None
chr20	-	144	17891440	17891496	1	0	0	1	In gene	In exon	NR_003045	1	1	1	None	None	None	None	In UTR5 exon	Not Determined
chr5	-	184	79691217	79691281	1	0	0	1	In gene	In exon	DQ579214	1	1	1	None	None	None	None	Out of UTR	Not Determined
chr6	-	195	26430077	26430137	1	0	0	1	In gene	In exon	CR593845	1	1	1	None	None	None	None	In UTR5 exon	Not Determined
chr4	+	365	30479822	30479888	0	1	0	1	In gene	In intron	None	None	None	None	PCDH7	PCDH7	1	2	Out of UTR
chr4	+	366	66122478	66122539	0	1	0	1	Out of gene	None	None	None	None	None	None	None	None	None	None
chr4	+	367	73892150	73892214	1	0	0	1	Out of gene	None	None	None	None	None	None	None	None	None	None
chr4	+	368	84176173	84176235	1	1	0	2	In gene	In intron	None	None	None	None	COPS4	COPS4	1	2	Out of UTR
chr1	+	251	76025780	76025842	1	0	0	1	In gene	In exon	NR_003042	1	1	1	None	None	None	None	In UTR3 exon	Not Determined
chr11	+	279	64956560	64956630	1	0	0	1	In gene	In exon	NR_002802	1	1	0	None	None	None	None	In UTR3 exon	Not Determined
chr20	+	342	36511437	36511492	1	0	0	1	In gene	In exon	NR_002986	1	1	1	None	None	None	None	In UTR3 exon	Not Determined
chr3	+	353	39424921	39424976	1	0	0	1	In gene	In exon	NR_002325	1	1	1	None	None	None	None	In UTR3 exon	Not Determined
chr4	+	370	106625754	106625821	1	0	0	1	In gene	In exon	DQ599058	1	1	1	None	None	None	None	Out of UTR	Not Determined
chr4	+	374	185105438	185105504	1	0	0	1	In gene	In intron	None	None	None	None	STOX2	STOX2	1	2	Out of UTR
chr5	+	375	292225	292287	0	1	0	1	In gene	In intron	None	None	None	None	SDHA	SDHA	3	11	Out of UTR
chr5	+	376	149190437	149190509	0	1	0	1	In gene	In intron	None	None	None	None	PPARGC1B	PPARGC1B	3	4	Out of UTR
chr7	+	394	30165201	30165260	1	0	0	1	In gene	In exon	C7orf41	3	0	1	None	None	None	None	In UTR3 exon	Not Determined
chr2	-	143	232028813	232028880	1	1	0	2	In gene	In exon	NR_002921	1	1	1	None	None	None	None	In UTR5 exon	Not Determined
chr22	-	152	38045005	38045064	1	1	0	2	In gene	In exon	NR_002439	1	1	1	None	None	None	None	In UTR5 exon	Not Determined
chr6	+	391	133179331	133179397	1	1	0	2	In gene	In exon	NR_002436	1	1	1	None	None	None	None	In UTR3 exon	Not Determined
chr6	+	392	133179642	133179648	1	1	0	2	In gene	In exon	NR_002436	1	1	1	None	None	None	None	In UTR3 exon	Not Determined
chr8	+	399	42308255	42308318	1	1	0	2	In gene	In exon	AX746775	1	1	1	None	None	None	None	In UTR3 exon	Not Determined
chr6	+	383	30562325	30562385	0	1	0	1	Out of gene	None	None	None	None	None	None	None	None	None	None
chr1	-	4	55310129	55310185	0	0	1	1	In gene	In exon	KIAA1057	29	0	0	None	None	None	None	Out of UTR	Not Determined
chr16	-	79	1952126	1952195	0	0	1	1	In gene	In exon	OK/KNS-cl.6	6	0	1	None	None	None	None	Out of UTR	Not Determined
chr17	-	103	19289901	19289970	0	0	1	1	In gene	In exon	AB055772	1	1	1	None	None	None	None	Out of UTR	Not Determined
chr9	-	236	138741083	138741137	0	0	1	1	In gene	In exon	NR_002958	1	1	1	None	None	None	None	In UTR5 exon	Not Determined
chr6	+	388	42693618	42693680	1	0	0	1	In gene	In intron	None	None	None	None	UBR2	UBR2	11	12	Out of UTR
chr6	+	389	90290328	90290389	1	1	1	3	In gene	In intron	None	None	None	None	ANKRD6	ANKRD6	1	2	Out of UTR
chr16	-	82	21322749	21322816	0	1	1	2	In gene	In exon	LOC641298	24	0	1	None	None	None	None	In UTR5 exon	Not Determined
chr16	-	94	57139962	57140026	1	0	1	2	In gene	In exon	NR_002978	1	1	1	None	None	None	None	In UTR5 exon	Not Determined
chr16	+	315	70519554	70519622	1	0	1	2	In gene	In exon	KIAA0174	12	0	1	None	None	None	None	In UTR3 exon	Not Determined
chr7	+	393	28598829	28598896	0	1	0	1	In gene	In intron	None	None	None	None	CREB5	CREB5	4	5	Out of UTR
chr4	+	371	106626234	106626304	1	0	1	2	In gene	In exon	DQ599058	1	1	1	None	None	None	None	In UTR3 exon	Not Determined
chr7	+	395	69807082	69807149	1	0	0	1	In gene	In intron	None	None	None	None	AUTS2	AUTS2	6	7	Out of UTR
chr7	+	396	101684937	101685000	1	1	0	2	In gene	In intron	None	None	None	None	CUTL1	CUTL1	23	15	Out of UTR
chr4	-	172	83564768	83564833	0	1	0	1	In gene	In exon	HNRPDL	9	0	1	None	None	None	None	In UTR5 exon	Proximal 3'
chr7	+	398	156119202	156119253	1	0	0	1	Out of gene	None	None	None	None	None	None	None	None	None	None
chr5	+	382	177570223	177570291	0	1	0	1	In gene	In exon	HNRPAB	8	0	1	None	None	None	None	Cross UTR3 exon	proximal 3'
chr1	+	263	166024438	166024503	1	1	0	2	In gene	In exon	MPZL1	6	0	1	None	None	None	None	In UTR3 exon	Proximal 3'
chr3	+	358	52702693	52702751	1	0	0	1	In gene	In exon	GNL3	13	0	0	None	None	None	None	Out of UTR	Retained Intron
chr8	+	402	48188367	48188428	1	0	0	1	Out of gene	None	None	None	None	None	None	None	None	None	None
chr8	+	403	126391221	126391295	0	1	0	1	In gene	In intron	None	None	None	None	NSMCE2	NSMCE2	5	6	Out of UTR
chr8	+	404	145693988	145694047	1	1	0	2	In gene	In intron	None	None	None	None	PPP1R16A	PPP1R16A	2	3	Out of UTR
chr16	-	80	5014919	5014989	1	1	0	2	In gene	In exon	NAGPA	5	0	1	None	None	None	None	In UTR3 exon	Alt 3'ss; Alt 5'; Retained Intron
chr12	+	292	129926403	129926463	0	1	0	1	In gene	In exon	RAN	7	0	1	None	None	None	None	Cross UTR3 exon	Retained Intron
chr9	-	234	129249791	129249826	0	1	0	1	In gene	In exon	RPL12	7	0	1	None	None	None	None	In UTR5 exon	Retained Intron
chr17	-	105	34260201	34260254	0	0	1	1	In gene	In exon	RPL23	3	0	1	None	None	None	None	In UTR3 exon	Retained Intron
chr9	+	409	132464982	132465043	0	1	0	1	In gene	In intron	None	None	None	None	FUBP3	FUBP3	2	3	Out of UTR
chr9	+	410	134885150	134885217	1	0	0	1	Out of gene	None	None	None	None	None	None	None	None	None	None
chr17	-	106	34260627	34260632	0	0	1	1	In gene	In exon	RPL23	3	0	1	None	None	None	None	In UTR3 exon	Retained Intron
chr12	-	53	119121070	119121141	0	1	0	1	In gene	In exon	RPLP0	5	0	0	None	None	None	None	Out of UTR	Retained Intron
chr17	-	109	53436242	53436297	1	0	0	1	In gene	In exon	SFRS1	4	0	1	None	None	None	None	In UTR3 exon	Retained Intron
chr20	+	345	57003300	57003356	2	0	0	1	In gene	In exon	TH1L	15	0	1	None	None	None	None	In UTR3 exon	Retained Intron
chr11	+	275	2381116	2381174	0	1	0	1	In gene	In exon	TSSC4	4	0	1	None	None	None	None	Out of UTR	Retained Intron
chrX	+	416	67921253	67921327	0	1	0	1	Out of gene	None	None	None	None	None	None	None	None	None	None
chrX	+	417	105764532	105764601	1	0	0	1	In gene	In intron	None	None	None	None	CXorf57	CXorf57	6	7	Out of UTR
chr16	-	99	73507566	73507638	0	1	0	1	In gene	In exon	WDR59	12	0	0	None	None	None	None	Out of UTR	Retained Intron
chrX	+	419	122475877	122475882	1	0	0	1	Out of gene	None	None	None	None	None	None	None	None	None	None
chrX	+	420	122476361	122476415	1	0	0	1	Out of gene	None	None	None	None	None	None	None	None	None	None
chrX	-	242	70385855	70385912	1	0	0	1	In gene	In exon	ZMYM3	7	0	1	None	None	None	None	In UTR3 exon	Retained Intron
chr18	+	422	31491663	31491729	0	1	0	1	In gene	In intron	None	None	None	None	GALNT1	GALNT1	1	3	Out of UTR
